# Supplementary material for: Molecular Epidemiology of Dengue Viruses in Lao People’s Democratic Republic, 2020–2023
Source: Microorganisms. 2025 Feb 1;13(2):318. doi: 10.3390/microorganisms13020318 (PMC11857872; doi:10.3390/microorganisms13020318)
Supplement: Supplementary file 1 [file microorganisms-13-00318-s001.zip]

Archive with 4 entries (4 files):
- TROUPIN-FigureS1.pdf
- TROUPIN-FigureS2.pdf
- TROUPIN-FigureS3.pdf
- TROUPIN-TableS1.pdf
